# Supplementary material for: Network analysis of microRNA and mRNA seasonal dynamics in a highly plastic sensorimotor neural circuit
Source: BMC Genomics. 2015 Nov 6;16:905. doi: 10.1186/s12864-015-2175-z (PMC4636775; doi:10.1186/s12864-015-2175-z)
Supplement: Additional file 1: Table S1. — Complete genomic sequences of miRs of interest from Gambel’s white-crowned sparrow. (XLS 28 kb) [file 12864_2015_2175_MOESM1_ESM.xls]

## Sheet: Sheet1
Table S1. Complete genomic sequences of miRs of interest from Gambel’s white-crowned sparrow
miR Name	Accession; GI	Sequence
9	KM249334.1 GI: 700289043	tcctatttggttatctagctgtatgagtgttttattcttcataaagctagataaccgaaagtaaaa
17	KM249328.1 GI: 700289037	gtcagagtaatgtcaaagtgcttacagtgcaggtagtgatatatacagactactgcagtgaaggcacttgtagcattatgttgac
23	KT007973	tttgggttcctggcatgatgatttgagtacttaagattaaaatcacattgccagggattaccacacg
30	KM249325.1 GI: 700289034	ttagttcctgtaaacatcctacactcagctataataagtggtggggctggggggtggatgtttacttcaactgacttggaa
100	KM249327.1 GI: 700289036	tctctgttgccacaaacccgtagatccgaacttgtgctcatattccacacaagcttgtatctataggtatgtgtctgtctgg
106	KM249329.1 GI: 700289038	agttgtgcaaaagtgcttacagtgcaggtagagttgaggatctactgcagtttaagcacttctggcataa
124	KM249331.1 GI: 700289040	ttcccgcaagccccgctcgccgcctgccctgctctgagcggggacagcccgagcccctctctgcgtgttcacagcggaccttgatttaatgtccatacaattaaggcacgcggtgaatgccaacaca
132	KM249324.1 GI: 700289033	ggcgaccgtggctttagatagttactgtgccgctgggggagtaacagtctacagccatggtcgc
181	KM249333.1 GI: 700289042	tctaatggctgcaatcaacattcattgctgtcggtgggtttccatgctatcaactcactgaccaatgaatgcaaactgcggaccaa
187	KM249337.1 GI: 700289046	ctccggctacaacacaggacatgggagcttttctgaaccctcgtgtcttgtgttgcagccagaggggcaca
210	KT007974	cctccaggagcaggtgagccactgactaacgcacattgtgctctcggcgactccactgtgcgtgtgacagcggct
212	KT007975	cgaaccttggctctagactgcttactgttgcgtagnnntaggaggagtaacagtctccagtcacggccaccgacga
221	KM249336.1 GI: 700289045	tccaggtttggggcatgaacctggcatacaatgtagatttctgtgtttgttaagcaacagctacattgtctgctgggtttccagctgcctg
222	KM249335.1 GI: 700289044	tgtaggtgcccatcagtcgctcagtagtcagtgtagattctgtctttacaatcagcagctacatctggctactgggtctctgatgacatctc
338	KM249330.1 GI: 700289039	aacactatcctgatgctgtcagagtaagtggtaaagctccagcatcagtgattttgttg
383	KM249332.1 GI: 700289041	tctcctcagatcagaaggtgattgtggctttgagtaataatttagcagccacagcactgcctggtcagag
489	KM249338.1 GI:700289047	ctggtgtgtggcttggtggtcgtatgtatgacgtcatttacttggacttttaggagtgacatcatatgtacggctgctccactgcatgca
let 7	KM249326.1 GI: 700289035	tctgtaggttgaggtagtaggttgtatagtttagaattacaccaagggagataactgtacaacctcctagctttcag
