# Supplementary material for: Network analysis of microRNA and mRNA seasonal dynamics in a highly plastic sensorimotor neural circuit
Source: BMC Genomics. 2015 Nov 6;16:905. doi: 10.1186/s12864-015-2175-z (PMC4636775; doi:10.1186/s12864-015-2175-z)
Supplement: Additional file 4: — ᅟ (XLSX 70 kb) [file 12864_2015_2175_MOESM4_ESM.xlsx]

## Sheet: HVC 3D
ProbeUID	ProbeName	name	symbol	HVC_3LD vs HVC_SD log fold change	HVC_3LD vs HVC_SD t-stat	HVC_3LD vs HVC_SD p-value
38019	0203P0059J04	unknown 0203P0059J04		3.78249	8.74514	3.15082e-10
38026	0202P0024O12			3.8047	7.45319	1.18386e-08
30874	0061P0005A09	unknown 0061P0005A09		2.19292	7.13089	3.01165e-08
17739	0203P0025P15	unknown 0203P0025P15		2.06413	7.01695	4.19958e-08
15542	0202P0032G14			2.36953	6.80513	7.81636e-08
7214	0206P0023I24	latrophilin 3	LPHN3	2.81069	6.79091	8.15029e-08
41557	0205P0030J17	unknown 0205P0030J17		-2.61277	-6.65338	1.22254e-07
29071	0106P0006H03	unknown 0106P0006H03		2.26581	6.56546	1.58554e-07
16802	0203P0014N19	unknown 0203P0014N19		4.4224	6.43439	2.33844e-07
41002	0106P0011B09			4.15911	6.42828	2.38124e-07
21572	0058P0012G01			2.76136	6.31567	3.32799e-07
19012	0206P0013G20	unknown 0206P0013G20		-2.31787	-6.25541	3.98215e-07
17682	0203P0049E21			2.38918	6.24312	4.13063e-07
30712	0205P0021F04	unknown 0205P0021F04		2.3067	6.14682	5.50495e-07
20063	0202P0047B18	inner membrane protein, mitochondrial (mitofilin)	IMMT	2.03235	6.13526	5.69818e-07
26099	0065P0025E03			2.41717	6.12862	5.81237e-07
4923	0202P0035J07	unknown 0202P0035J07		2.69764	6.05752	7.18777e-07
17453	0206P0020H23			2.10943	5.92748	1.06052e-06
39849	0206P0012E23			2.46362	5.89559	1.16677e-06
28511	CUST_73_PI380568650	M88178.1		2.38819	5.86	1.298e-06
33941	0201P0001C10			2.46973	5.84884	1.34213e-06
30805	0205P0011N01			2.74324	5.80025	1.55249e-06
7004	0202P0011I09	cytochrome P450, family 27, subfamily A, polypeptide 1	CYP27A1	3.32818	5.77121	1.69368e-06
31688	0203P0046M19	unknown 0203P0046M19		2.39003	5.77012	1.6992e-06
4359	0205P0027B23			2.4877	5.74154	1.85122e-06
5247	0202P0009E23			2.04583	5.74099	1.85431e-06
11076	0105P0011C08	unknown 0105P0011C08		2.40615	5.73102	1.91057e-06
24827	0205P0001G03			-2.01184	-5.69503	2.12827e-06
17552	0202P0021B13	unknown 0202P0021B13		2.37211	5.69483	2.12956e-06
30225	0206P0002C09	unknown 0206P0002C09		2.13123	5.6915	2.15094e-06
6815	0105P0026G10	unknown 0105P0026G10		2.32243	5.6513	2.42654e-06
2538	0206P0030N10	unknown 0206P0030N10		3.5266	5.64329	2.48559e-06
1268	0203P0066C12	eukaryotic translation initiation factor 2, subunit 2 beta, 38kDa	EIF2S2	2.54016	5.63969	2.51253e-06
19585	0206P0023J04			2.0763	5.63927	2.51571e-06
19202	0101P0006D04			2.13581	5.61993	2.66599e-06
22497	0203P0027G16			2.33143	5.60535	2.78518e-06
12430	0202P0024E20			2.02142	5.57555	3.04559e-06
31849	0104P0009B09	unknown 0104P0009B09		2.41303	5.49467	3.88201e-06
26409	0203P0065C24			2.2825	5.48301	4.02016e-06
5246	0203P0018M03			2.76476	5.45955	4.3133e-06
32917	CUST_55_PI380568085	DQ086495.1		2.12308	5.45429	4.38192e-06
3710	0203P0037C23			9.55042	5.41423	4.94137e-06
3164	0205P0031P06			2.29337	5.4035	5.10305e-06
23416	CUST_54_PI380568085	AY714583.1		2.63635	5.39908	5.17119e-06
4041	0203P0010C12	solute carrier family 2 (facilitated glucose transporter), member 2	SLC2A2	-4.81108	-5.36974	5.64684e-06
36595	0202P0023O06	unknown 0202P0023O06		2.15204	5.35075	5.97777e-06
37549	0203P0046M11			2.15233	5.34028	6.16829e-06
12686	0205P0018C20	elastin	ELN	2.14835	5.33267	6.31078e-06
30950	0205P0002F08			2.1289	5.32296	6.49713e-06
11812	0206P0029I11			2.36161	5.32008	6.55357e-06
20361	0203P0026J18	mitochondrial ribosomal protein L45	MRPL45	2.45335	5.30744	6.80667e-06
27022	0202P0018I10			2.41296	5.30671	6.82141e-06
31913	0206P0031C20	GRB2-associated binding protein 3	GAB3	2.85383	5.2882	7.21067e-06
11040	0202P0038E16			2.23895	5.27981	7.39428e-06
39870	0202P0006I06	cytochrome c oxidase, subunit V	Cox5b	2.40529	5.25315	8.00929e-06
21282	0202P0039P13	unknown 0202P0039P13		2.68437	5.24761	8.1434e-06
23248	0203P0010N03			3.5782	5.24626	8.17646e-06
17948	0203P0059O07	solute carrier family 25 (mitochondrial carrier; citrate transporter), member 1	SLC25A1	2.39284	5.2065	9.21088e-06
20236	CUST_69_PI380568650	16		2.12064	5.19717	9.47173e-06
1381	0206P0025D12			2.39425	5.16927	1.0297e-05
25892	0058P0062F01			2.21655	5.16649	1.03832e-05
17818	0202P0029K23	unknown 0202P0029K23		2.01796	5.14803	1.09731e-05
3208	0201P0023D11	unknown 0201P0023D11		4.64359	5.13968	1.12506e-05
21814	0203P0042K08	odd-skipped related 1 (Drosophila)	OSR1	2.02889	5.13863	1.12862e-05
20533	0203P0008A14			2.11255	5.11843	1.19895e-05
29929	0206P0010N10			2.18006	5.11407	1.21469e-05
26864	0205P0030H15	unknown 0205P0030H15		2.77576	5.10479	1.24889e-05
11411	0206P0030M21	importin 13	IPO13	2.13807	5.10199	1.2594e-05
41127	0206P0010P18	proopiomelanocortin	POMC	2.62356	5.10131	1.26195e-05
30794	0202P0009C03	unknown 0202P0009C03		2.51535	5.05461	1.45112e-05
31411	0203P0059D14	unknown 0203P0059D14		2.6828	5.0499	1.47165e-05
12126	0202P0012B08			2.44709	5.0275	1.57356e-05
12507	0202P0013I23			2.11355	5.02433	1.58854e-05
27808	0206P0030O06	unknown 0206P0030O06		2.40252	5.01706	1.6234e-05
1179	0058P0006G12	cytochrome c oxidase, subunit V, variant 2, complete cds	Cox5b	2.29451	5.00466	1.68469e-05
10493	0205P0026N05	histamine receptor H3	Hrh3	2.03007	5.00395	1.68824e-05
3709	0203P0009D08			8.84784	4.99658	1.72582e-05
26360	0206P0004A13	unknown 0206P0004A13		2.48475	4.98569	1.78287e-05
30088	0206P0011G12			2.04988	4.95859	1.93307e-05
12010	0202P0028K14	unknown 0202P0028K14		2.10034	4.94966	1.98533e-05
11868	0202P0018N22			2.03497	4.93034	2.1031e-05
40964	0203P0023J16	unknown 0203P0023J16		2.56894	4.91975	2.17059e-05
21422	0206P0009M19	hypoxia-inducible factor prolyl 4-hydroxylase		2.08737	4.91926	2.17377e-05
3668	0206P0026M02			3.43122	4.91206	2.22089e-05
9291	0102P0016F05			2.16531	4.8982	2.31462e-05
36898	0206P0026J05	unknown 0206P0026J05		2.66737	4.89299	2.35082e-05
3543	0202P0032B12	unknown 0202P0032B12		7.11602	4.89185	2.35883e-05
41155	0203P0021J20			2.24757	4.8912	2.36343e-05
18729	0203P0002E06	adiponectin receptor 1	ADIPOR1	2.44037	4.87351	2.49128e-05
22886	0061P0009C09	hypoxia-inducible factor prolyl 4-hydroxylase, variant 2		2.21923	4.86835	2.52992e-05
20600	CUST_22_PI380568085	AF222330.1		2.05647	4.8597	2.5959e-05
10609	0203P0042C04	vang-like 1 (van gogh, Drosophila)	VANGL1	3.31581	4.85752	2.61286e-05
8123	0206P0031E19			2.4934	4.85009	2.67127e-05
12644	0203P0001G13			2.19909	4.84294	2.72878e-05
20301	0104P0049F05			2.28496	4.84171	2.73876e-05
3593	0104P0004E02			2.92333	4.84144	2.74096e-05
40296	0202P0035F17	adhesion regulating molecule 1	ADRM1	2.09377	4.83209	2.8183e-05
9702	0205P0028J11			2.49326	4.82495	2.87887e-05
25812	0203P0061I05			2.24884	4.82277	2.89756e-05
32815	0203P0062J10	0203P0062J10		2.20837	4.81296	2.98342e-05
17671	0203P0013C21	replication protein A1, 70kDa	RPA1	2.08279	4.8108	3.00261e-05
5096	0203P0006M16			2.23467	4.79831	3.11626e-05
24236	0202P0045M07			2.53952	4.79653	3.13279e-05
27577	0202P0031I23			2.19542	4.79645	3.13352e-05
9294	0061P0011C10	hypoxia-inducible factor prolyl 4-hydroxylase, variant 1, partial cds		2.04593	4.78984	3.19573e-05
9091	0203P0031N04			2.10245	4.75647	3.52885e-05
22133	0203P0043H19	unknown 0203P0043H19		2.23603	4.75642	3.52939e-05
35638	0203P0029A24			-2.06105	-4.75439	3.55071e-05
7421	0202P0027D04	unknown 0202P0027D04		2.31676	4.73985	3.70744e-05
42505	0203P0008A09			2.79039	4.73299	3.7837e-05
10806	0058P0051A06			2.99681	4.72838	3.83578e-05
29945	0203P0054K07	unknown 0203P0054K07		2.90588	4.72722	3.84897e-05
2372	0202P0029O07			2.31069	4.72673	3.85465e-05
25435	0202P0038G18	isochorismatase domain containing 1	ISOC1	2.20731	4.72489	3.8757e-05
2371	0104P0020H05	unknown 0104P0020H05		3.1807	4.71356	4.00818e-05
2010	CUST_83_PI396879614	Hist2h2be		2.01516	4.70516	4.10933e-05
23130	0202P0023J08	unknown 0202P0023J08		-2.80302	-4.70158	4.15317e-05
6871	0061P0020E02	similar to ribosomal protein S2	Rps2	3.26383	4.69537	4.23045e-05
11060	0203P0052K16	adipose differentiation-related protein	ADFP	-2.27425	-4.693	4.26028e-05
7794	0104P0037E08			2.08848	4.68427	4.37186e-05
5797	0206P0013H03			2.15496	4.68071	4.41835e-05
3330	0202P0019K22	unknown 0202P0019K22		2.37124	4.66953	4.56704e-05
1779	0205P0022H01			2.54301	4.65752	4.73247e-05
5058	0206P0008P18			2.03721	4.65327	4.79246e-05
18463	0061P0014C01	unknown 0058P0048F10, transcript variant 1, complete cds		2.75246	4.64885	4.85555e-05
6119	0202P0015N08			2.14267	4.64391	4.92717e-05
3207	0063P0024F01	TNF receptor-associated factor 7	TRAF7	9.81734	4.63377	5.07716e-05
34818	0203P0006B15			2.17164	4.62803	5.16423e-05
14259	0203P0053B05			2.05266	4.62542	5.20416e-05
8467	0202P0044B10			2.19347	4.61859	5.31038e-05
3541	0203P0009I16	UDP-N-acetyl-alpha-D-galactosamine:polypeptide N-acetylgalactosaminyltransferase-like 4	GALNTL4	2.88932	4.60093	5.59504e-05
425	0203P0020A14	unknown 0203P0020A14		-2.20431	-4.57653	6.01328e-05
20374	0202P0046D10			2.31874	4.5744	6.05127e-05
34569	0203P0024O01	unknown 0203P0024O01		2.1706	4.56314	6.25592e-05
36969	0063P0016C05			2.3337	4.56159	6.28455e-05
1406	0203P0063A19	unknown 0203P0063A19		2.75342	4.54794	6.54286e-05
27576	0063P0033G11	similar to sertolin, transcript variant 4, complete cds		2.26626	4.54344	6.6303e-05
27517	0205P0017J14			2.13809	4.54187	6.66109e-05
14475	0202P0006M08	chaperonin containing TCP1, subunit 7 (eta)	CCT7	2.03236	4.54085	6.68123e-05
15292	0205P0005J09			2.06633	4.52885	6.92183e-05
25845	0206P0025L19			2.33873	4.52603	6.97951e-05
37769	0105P0027C04	unknown 0105P0027C04		2.17871	4.52008	7.10315e-05
19862	0203P0008I24			2.19692	4.51724	7.1628e-05
259	0058P0061H11	unknown 0058P0048F10, transcript variant 3, complete cds		2.66727	4.50288	7.47235e-05
12029	0203P0017G18	unknown 0203P0017G18		-3.92135	-4.5006	7.52271e-05
19884	0202P0024G24	unknown 0202P0024G24		2.30888	4.49356	7.68016e-05
10778	0203P0017L12	unknown 0203P0017L12		-2.17725	-4.48456	7.88635e-05
37281	0203P0013K01			2.46401	4.48345	7.91218e-05
3375	0201P0022A11			4.39068	4.48212	7.94312e-05
22393	CUST_52_PI380568085	AF255391.1		2.35689	4.47674	8.07006e-05
24593	0203P0069N14	tubulin, gamma complex associated protein 4	TUBGCP4	-2.0734	-4.46823	8.27466e-05
13508	0203P0010C06	potassium channel, subfamily K, member 15	KCNK15	2.576	4.46763	8.28911e-05
25393	0206P0024B11	unknown 0206P0024B11		2.93162	4.4488	8.76102e-05
3542	0033P0003E06			5.76186	4.44313	8.90808e-05
30034	0104P0036F08	unknown 0104P0036F08		3.21308	4.44153	8.95014e-05
6553	0203P0011M08	unknown 0203P0011M08		-2.10794	-4.42548	9.38222e-05
1371	0203P0061G01	unknown 0203P0061G01		2.99489	4.42279	9.45639e-05
34522	0206P0020D16	ring finger protein 34	RNF34	2.46318	4.40613	9.9303e-05

## Sheet: HVC 7D
ProbeUID	ProbeName	name	symbol	HVC_7LD vs HVC_SD log fold change	HVC_7LD vs HVC_SD t-stat	HVC_7LD vs HVC_SD p-value
21619	0203P0002K18			-2.7469	-7.28077	1.94838e-08
33224	0206P0020O03	unknown 0206P0020O03		3.03066	6.70394	1.05305e-07
19012	0206P0013G20	unknown 0206P0013G20		-2.70838	-6.54245	1.69729e-07
17616	0202P0049H09			2.92064	6.44455	2.26897e-07
32099	0202P0037L12			3.59989	6.2379	4.19538e-07
31949	0203P0070A23	unknown 0203P0070A23		8.28208	6.22783	4.3232e-07
7161	CUST_27_PI380661640	0063P0023G06		3.43863	6.10327	6.26943e-07
13006	0203P0023N11	unknown 0203P0023N11		3.17571	6.01486	8.16541e-07
25239	0205P0023H05	unknown 0205P0023H05		3.23784	5.84345	1.364e-06
32374	0069P0004G01	unknown 0069P0004G01		2.41964	5.82979	1.42099e-06
36285	0206P0021B18	wingless-type MMTV integration site family, member 10A	WNT10A	3.01467	5.80749	1.51917e-06
13011	0202P0033F08	unknown 0202P0033F08		3.38715	5.79926	1.55712e-06
32275	0202P0012M22			5.6121	5.75012	1.8042e-06
9728	0069P0002C07	complement component 4 binding protein, alpha	C4BPA	3.42966	5.71219	2.02156e-06
32112	0069P0003A04	transcription elongation factor B	TceB	8.02364	5.6579	2.379e-06
12697	0205P0016B04	unknown 0205P0016B04		2.68704	5.62912	2.59351e-06
40948	0203P0039E22			3.41566	5.62246	2.64582e-06
16177	0202P0026M16	unknown 0202P0026M16		3.92522	5.61992	2.66603e-06
11979	0206P0019H09			2.60313	5.61789	2.68233e-06
36192	0203P0015G09	unknown 0203P0015G09		3.36906	5.59492	2.87364e-06
11917	0203P0065N11	unknown 0203P0065N11		2.47607	5.58642	2.9479e-06
36537	0063P0006E06	AU RNA binding protein/enoyl-Coenzyme A hydratase	AUH	2.77962	5.53849	3.4038e-06
5173	0205P0027G19	transmembrane protease, serine 9	TMPRSS9	3.96163	5.53521	3.43739e-06
33078	0206P0025O13	unknown 0206P0025O13		2.91908	5.52798	3.51285e-06
35537	0203P0006K09	unknown 0203P0006K09		2.72869	5.52111	3.58594e-06
17615	0205P0003E10	unknown 0205P0003E10		3.29302	5.50623	3.74971e-06
35037	0203P0053C18			3.31204	5.48748	3.9666e-06
32729	0205P0028P12			2.77819	5.48316	4.01834e-06
40594	0203P0033K12	unknown 0203P0033K12		2.35172	5.47812	4.07963e-06
33221	0063P0018F01	unknown 0063P0018F01		3.28889	5.46535	4.23891e-06
23552	0203P0071O03	unknown 0203P0071O03		3.5572	5.45747	4.34032e-06
33239	0205P0005P12	unknown 0205P0005P12		2.94351	5.45645	4.35355e-06
36290	0206P0013F22			-2.21277	-5.43087	4.70079e-06
25346	0206P0021G23	unknown 0206P0021G23		3.00522	5.42109	4.84071e-06
36461	0203P0001B02	unknown 0203P0001B02		-2.87854	-5.42081	4.84484e-06
4429	0205P0020K19	DNA methyltransferase 1 associated protein 1	DMAP1	2.15444	5.39903	5.17196e-06
18417	CUST_26_PI380661640			3.29185	5.39827	5.18377e-06
36375	0205P0010J15	unknown 0205P0010J15		3.63538	5.26784	7.66432e-06
23716	0205P0010P16	unknown 0205P0010P16		2.8379	5.25175	8.04304e-06
26209	0206P0005F13	transmembrane protein 30C	TMEM30C	3.04785	5.24065	8.31503e-06
28971	0203P0017C03	fibronectin leucine rich transmembrane protein 3	FLRT3	4.02537	5.23098	8.55947e-06
25095	CUST_9_PI396879614	Slc12a9		2.38798	5.19753	9.46152e-06
33868	0203P0052M22	unknown 0203P0052M22		2.75107	5.19129	9.63996e-06
32212	0203P0030A17	non-SMC condensin I complex, subunit G	NCAPG	3.16395	5.16087	1.05592e-05
20263	0203P0030D16	armadillo repeat containing 7	ARMC7	2.46228	5.10927	1.23225e-05
23130	0202P0023J08	unknown 0202P0023J08		-3.39494	-5.09701	1.2783e-05
35706	0203P0032L01	unknown 0203P0032L01		2.60029	5.09385	1.29044e-05
38419	0205P0004P03			3.65485	5.08639	1.31954e-05
40792	0203P0011L05	unknown 0203P0011L05		2.51593	5.06017	1.42717e-05
31596	0202P0047L14			3.23866	5.04044	1.51389e-05
29019	0205P0014J12	unknown 0205P0014J12		-2.68753	-5.02196	1.59982e-05
19117	0205P0010I12	KIAA0280 protein		2.56136	4.98313	1.79657e-05
38653	0206P0004L14	unknown 0206P0004L14		2.26935	4.97686	1.83048e-05
18946	0061P0022E02			2.21227	4.97387	1.84692e-05
20104	0206P0031M17	unknown 0206P0031M17		2.59578	4.96838	1.87742e-05
8760	0202P0005B03	unknown 0202P0005B03		2.13744	4.96177	1.91485e-05
39300	0205P0021E22	retinoic acid receptor responder (tazarotene induced) 1	RARRES1	2.00196	4.93242	2.09005e-05
36103	0104P0008A05	unknown 0104P0008A05		2.23673	4.93106	2.0986e-05
39291	0206P0029E19	unknown 0206P0029E19		2.33643	4.92284	2.15069e-05
3208	0201P0023D11	unknown 0201P0023D11		4.96858	4.92243	2.15328e-05
18087	0206P0008I03	acetylcholinesterase (Yt blood group)	ACHE	2.26057	4.92189	2.15673e-05
30818	0202P0021H20			-2.11686	-4.9032	2.28035e-05
33063	0205P0017B07	unknown 0205P0017B07		2.04279	4.8851	2.40678e-05
24212	0206P0010F15	unknown 0206P0010F15		3.35518	4.87348	2.49151e-05
13939	0205P0013F01	unknown 0205P0013F01		-2.131	-4.86838	2.5297e-05
23717	0206P0006A08	unknown 0206P0006A08		2.82645	4.86194	2.57867e-05
30873	0202P0013M18	ganglioside induced differentiation associated protein 2	GDAP2	-2.48548	-4.8473	2.69359e-05
25423	0205P0011K16	unknown 0205P0011K16		2.71396	4.84137	2.74153e-05
3817	0202P0043J06xtr			-2.23058	-4.80004	3.10028e-05
38026	0202P0024O12			2.73265	4.79149	3.18006e-05
33867	0202P0017P04	dynein, axonemal, heavy chain 10	DNAH10	2.02841	4.78327	3.25875e-05
28362	0205P0023K04	protein phosphatase 1J (PP2C domain containing)	PPM1J	2.05361	4.73617	3.74806e-05
35434	0203P0031K04	unknown 0203P0031K04		-2.288	-4.72459	3.87918e-05
16341	0203P0030F08	0203P0030F08		2.43301	4.71386	4.0047e-05
38978	0057P0006H05	corticotropin releasing hormone receptor 1	CRHR1	2.64038	4.70511	4.10992e-05
39448	0202P0033J03			2.50603	4.69455	4.24073e-05
32259	0206P0018O15	unknown 0058P0021A03	B230118H07Rik	3.0095	4.67974	4.431e-05
33545	0202P0011D02	3'(2'), 5'-bisphosphate nucleotidase 1	BPNT1	2.42514	4.67969	4.43162e-05
11028	0063P0011H12	solute carrier family 35, member B4	SLC35B4	2.23333	4.66417	4.64019e-05
35210	0205P0026A18			2.26214	4.66333	4.65171e-05
16337	0202P0027P08			2.03568	4.66186	4.67205e-05
28918	0203P0054O17	solute carrier family 12 (sodium/chloride transporters), member 3	SLC12A3	2.24676	4.63986	4.98647e-05
17480	0061P0006C07	synArfGEF (sag), complete cds		2.01665	4.61722	5.33203e-05
18385	0063P0029A08	uncoupling protein UCP-4, solute carrier family 25, member 27, variant 1, complete cds	Slc25a27	-2.02684	-4.61545	5.36002e-05
41450	0058P0008F11			2.89627	4.60087	5.59614e-05
3877	0203P0021K13	unknown 0203P0021K13		-2.3161	-4.58474	5.86923e-05
28805	0205P0030E04			2.74957	4.58271	5.90462e-05
34377	0203P0007L03	unknown 0203P0007L03		2.23178	4.55792	6.353e-05
3451	0033P0001H05			2.82937	4.5508	6.48785e-05
23121	0206P0016N24	unknown 0206P0016N24		2.86299	4.54824	6.53704e-05
9330	0203P0035C02	unknown 0203P0035C02		2.5312	4.53949	6.70807e-05
37014	0101P0010A06	unknown 0101P0010A06		2.20084	4.53699	6.75755e-05
22635	0206P0015H10			2.93227	4.53645	6.76834e-05
3207	0063P0024F01	TNF receptor-associated factor 7	TRAF7	10.7337	4.53476	6.80231e-05
36986	0203P0069C14	unknown 0203P0069C14		2.64875	4.5316	6.86599e-05
34228	0203P0022C03	unknown 0203P0022C03		2.60693	4.53134	6.87127e-05
35012	0202P0013F19	unknown 0202P0013F19		-2.1252	-4.53031	6.89199e-05
36601	0033P0004H05	unknown 0033P0004H05		2.86331	4.52886	6.92163e-05
3709	0203P0009D08			8.90286	4.50018	7.5319e-05
24574	0205P0016P02	unknown 0205P0016P02		2.32512	4.49263	7.70133e-05
3092	0202P0041D15			-2.60837	-4.48351	7.91075e-05
3817	0202P0043J06xtr			-2.05879	-4.47108	8.20557e-05
6602	0203P0001P06	v-fos FBJ murine osteosarcoma viral oncogene homolog	FOS	3.25413	4.46012	8.47417e-05
26697	0065P0021A10	tubulin folding cofactor C	TBCC	2.2412	4.45322	8.64793e-05
8996	0061P0011B10	calreticulin	CALR	3.04771	4.4476	8.79191e-05
38073	0103P0010A03			2.95409	4.44639	8.82329e-05
42599	0205P0006L02	phosphatidylinositol-specific phospholipase C, X domain containing 1	PLCXD1	2.71093	4.43207	9.2022e-05
3710	0203P0037C23			8.7327	4.43127	9.2241e-05
8927	CUST_15_PI380568650	AF074248.1		2.90766	4.41814	9.58646e-05
8302	0202P0012C11			-2.02128	-4.40661	9.91627e-05

## Sheet: HVC 21D
ProbeUID	ProbeName	name	symbol	HVC_21LD vs HVC_SD log fold change	HVC_21LD vs HVC_SD t-stat	HVC_21LD vs HVC_SD p-value
4347	0205P0024O15			3.5463	7.07371	3.55806e-08
38019	0203P0059J04	unknown 0203P0059J04		2.97771	5.77531	1.67299e-06
26423	0063P0008D03			3.43951	5.68309	2.20586e-06
11812	0206P0029I11			2.95412	5.58267	2.98123e-06
7214	0206P0023I24	latrophilin 3	LPHN3	2.6995	5.47144	4.16222e-06
18305	0203P0047P17			2.01726	5.46687	4.21967e-06
19596	0202P0049J17	La ribonucleoprotein domain family, member 1	LARP1	3.49663	5.41774	4.88965e-06
11076	0105P0011C08	unknown 0105P0011C08		2.66616	5.32719	6.41517e-06
8087	0203P0055C03	unknown 0203P0055C03		-2.10708	-5.29041	7.16319e-06
30225	0206P0002C09	unknown 0206P0002C09		2.34736	5.25873	7.87655e-06
40683	0205P0007P16	unknown 0205P0007P16		2.0965	5.19139	9.63726e-06
41817	0206P0008F12			2.2581	5.19115	9.64397e-06
24827	0205P0001G03			-2.10966	-5.00978	1.65909e-05
32917	CUST_55_PI380568085	DQ086495.1		2.2886	4.93226	2.09108e-05
12696	0206P0007B12	unknown 0206P0007B12		2.34259	4.90567	2.26366e-05
39581	0203P0042I06	unknown 0203P0042I06		-2.13417	-4.89129	2.36278e-05
17948	0203P0059O07	solute carrier family 25 (mitochondrial carrier; citrate transporter), member 1	SLC25A1	2.67161	4.87651	2.46918e-05
30841	0203P0024O14	unknown 0203P0024O14		2.81023	4.76219	3.46938e-05
30950	0205P0002F08			2.25871	4.73762	3.73196e-05
26099	0065P0025E03			2.22656	4.7358	3.75218e-05
20236	CUST_69_PI380568650	16		2.27998	4.68743	4.33114e-05
10698	0202P0031F09	unknown 0202P0031F09		2.23311	4.67792	4.45491e-05
4041	0203P0010C12	solute carrier family 2 (facilitated glucose transporter), member 2	SLC2A2	-4.94268	-4.62782	5.16742e-05
7004	0202P0011I09	cytochrome P450, family 27, subfamily A, polypeptide 1	CYP27A1	3.18022	4.62617	5.19263e-05
36601	0033P0004H05	unknown 0033P0004H05		3.12055	4.62585	5.19767e-05
22393	CUST_52_PI380568085	AF255391.1		2.8967	4.61562	5.35732e-05
17682	0203P0049E21			2.08468	4.5698	6.13412e-05
29072	0206P0007E19	unknown 0206P0007E19		3.12187	4.54995	6.50417e-05
27514	0203P0029O11			2.32622	4.52464	7.00827e-05
29521	0202P0016E10			2.08389	4.52452	7.01066e-05
3335	0202P0046J04	unknown 0202P0046J04		2.03629	4.50488	7.42848e-05
32629	0203P0039F09	unknown 0203P0039F09		-2.05592	-4.48907	7.78251e-05
3709	0203P0009D08			9.47321	4.48783	7.81084e-05
17087	0202P0006C08			2.36233	4.48012	7.99017e-05
4486	0206P0015K12			2.36349	4.47948	8.00508e-05
1868	0203P0056A07	unknown 0203P0056A07		2.05626	4.47906	8.01498e-05
4359	0205P0027B23			2.31255	4.47739	8.05465e-05
40491	0203P0043P20	unknown 0203P0043P20		2.44265	4.46795	8.28126e-05
39870	0202P0006I06	cytochrome c oxidase, subunit V	Cox5b	2.43298	4.45753	8.53914e-05
39849	0206P0012E23			2.20906	4.43472	9.13107e-05
3710	0203P0037C23			9.27722	4.412	9.76069e-05
2033	0205P0008L03			2.16919	4.40794	9.87759e-05

## Sheet: HVC LDW
ProbeUID	ProbeName	name	symbol	HVC_21LDW vs HVC_SD log fold change	HVC_21LDW vs HVC_SD t-stat	HVC_21LDW vs HVC_SD p-value
3518	0202P0031A20			3.40698	6.83304	7.2003e-08
31208	0203P0019D06	unknown 0203P0019D06		2.52958	6.73996	9.46979e-08
27811	0202P0009M24	unknown 0202P0009M24		-2.02492	-6.65411	1.21993e-07
41496	0203P0070P01	unknown 0203P0070P01		4.06803	6.27545	3.75135e-07
31372	0202P0028K06	unknown 0202P0028K06		2.70456	6.12535	5.86934e-07
31536	0205P0024M22			3.2196	5.98948	8.80935e-07
1951	0206P0030D15	DIP2 disco-interacting protein 2 homolog A (Drosophila)	DIP2A	-2.18719	-5.63942	2.51458e-06
60	0201P0023D01xtr			2.31331	5.63202	2.57099e-06
17532	0201P0023D01	unknown 0201P0023D01		2.30846	5.60454	2.79196e-06
22496	0205P0010K20	unknown 0205P0010K20		-2.20218	-5.59543	2.86926e-06
60	0201P0023D01xtr			2.32799	5.57192	3.079e-06
60	0201P0023D01xtr			2.34773	5.56657	3.12876e-06
60	0201P0023D01xtr			2.31671	5.52059	3.59159e-06
10963	0202P0019L02	PRKR interacting protein 1 (IL11 inducible)	PRKRIP1	2.311	5.48748	3.96667e-06
60	0201P0023D01xtr			2.28412	5.40768	5.03952e-06
60	0201P0023D01xtr			2.2962	5.36827	5.67176e-06
25239	0205P0023H05	unknown 0205P0023H05		3.39353	5.36596	5.7111e-06
25528	0206P0011P16	unknown 0206P0011P16		2.85274	5.34005	6.17252e-06
60	0201P0023D01xtr			2.26473	5.33888	6.1943e-06
37340	0202P0028H11	unknown 0202P0028H11		2.24838	5.32499	6.45763e-06
40100	0206P0028P23	unknown 0206P0028P23		2.09924	5.31943	6.56623e-06
30225	0206P0002C09	unknown 0206P0002C09		2.5064	5.24922	8.10428e-06
15126	0206P0009A07	leucine rich repeat and coiled-coil domain containing 1	LRRCC1	-2.14852	-5.21495	8.98048e-06
35680	0203P0064B03			2.2208	5.20083	9.36839e-06
29691	0206P0021L16			2.14729	5.19917	9.41523e-06
32624	0202P0034B07	splicing factor 3b, subunit 4, 49kDa	SF3B4	2.15166	5.17619	1.0086e-05
7214	0206P0023I24	latrophilin 3	LPHN3	2.70133	5.11847	1.1988e-05
41641	0202P0037O06	unknown 0202P0037O06		2.20153	5.11136	1.22458e-05
60	0201P0023D01xtr			2.32454	5.0791	1.34864e-05
28916	0061P0008F04			2.2101	5.03481	1.53958e-05
40339	0201P0019B09	unknown 0201P0019B09		2.55701	4.99028	1.75859e-05
32357	0061P0012H10			2.37279	4.97689	1.83036e-05
41817	0206P0008F12			2.30961	4.96367	1.904e-05
42471	0065P0021A04			2.23184	4.9602	1.92386e-05
25892	0058P0062F01			2.70474	4.94414	2.01827e-05
2009	0203P0024N04			2.25581	4.92418	2.14211e-05
31373	0203P0050G15			2.08834	4.90917	2.24015e-05
28411	0202P0005H02	matrilin 3	MATN3	2.86559	4.86066	2.58852e-05
38019	0203P0059J04	unknown 0203P0059J04		2.67056	4.84215	2.73518e-05
34319	0202P0016P03	unknown 0202P0016P03		2.00318	4.84138	2.74142e-05
12126	0202P0012B08			2.99218	4.821	2.91291e-05
17410	0205P0013E05			2.06616	4.81333	2.98009e-05
42474	0105P0010E09	unknown 0105P0010E09		3.12561	4.79733	3.1253e-05
3091	0203P0006P23	unknown 0203P0006P23		-2.47219	-4.78169	3.27409e-05
38996	0202P0045B13			2.23746	4.75969	3.4953e-05
4041	0203P0010C12	solute carrier family 2 (facilitated glucose transporter), member 2	SLC2A2	-5.39633	-4.72341	3.89278e-05
24752	0064P0004A02			3.10723	4.70195	4.1487e-05
31672	0102P0013B07	unknown 0102P0013B07		2.09018	4.65844	4.71965e-05
20209	0103P0006E10	unknown 0103P0006E10		2.00891	4.59213	5.74259e-05
31535	0203P0010C16	0203P0010C16		2.5487	4.58009	5.9505e-05
32552	0205P0011F10	unknown 0205P0011F10		-2.29721	-4.57152	6.10292e-05
11308	0203P0038C08			-2.0436	-4.57101	6.11222e-05
2033	0205P0008L03			2.40366	4.5662	6.19958e-05
39683	0203P0045O15	unknown 0203P0045O15		2.7268	4.56229	6.27166e-05
17610	0206P0018C23	unknown 0206P0018C23		-2.04327	-4.55625	6.38438e-05
11812	0206P0029I11			2.57027	4.54084	6.68139e-05
42473	0202P0037F18	unknown 0202P0037F18		2.01936	4.53691	6.75915e-05
27514	0203P0029O11			2.49363	4.53429	6.8117e-05
26060	0201P0022H05			2.95367	4.49842	7.5711e-05
29521	0202P0016E10			2.2146	4.49507	7.64604e-05
35012	0202P0013F19	unknown 0202P0013F19		-2.40126	-4.48487	7.87925e-05
17087	0202P0006C08			2.52506	4.47676	8.0696e-05
28022	0203P0002A08	forkhead box N2	FOXN2	2.5341	4.47183	8.18739e-05
40176	0203P0051N20	annexin A10	ANXA10	2.67286	4.46635	8.32038e-05
32350	0205P0005M16	potassium voltage-gated channel, KQT-like subfamily, member 1	KCNQ1	2.06948	4.4241	9.4203e-05
30088	0206P0011G12			2.32928	4.41874	9.56959e-05

## Sheet: RA 3D
ProbeUID	ProbeName	name	symbol	RA_3LD vs RA_SD log fold change	RA_3LD vs RA_SD t-stat	RA_3LD vs RA_SD p-value
24136	0202P0033E15	unknown 0202P0033E15		-2.08735	-5.8124	1.49697e-06
4811	0065P0012G11			-2.33285	-5.80545	1.52847e-06
13699	0205P0018D19	dopamine receptor D5	DRD5	-2.05868	-4.95168	1.97335e-05
32084	0203P0071J07	unknown 0203P0071J07		2.11739	4.91108	2.22739e-05
5651	0202P0026M12	unknown 0202P0026M12		-2.44732	-4.62209	5.2558e-05
16140	0206P0002A05	unknown 0206P0002A05		-2.4704	-4.52234	7.05591e-05
26811	0202P0003E17			2.52477	4.41879	9.56834e-05

## Sheet: RA 7D
ProbeUID	ProbeName	name	symbol	RA_7LD vs RA_SD log fold change	RA_7LD vs RA_SD t-stat	RA_7LD vs RA_SD p-value
29657	0202P0026N20			-2.41968	-6.03361	7.72022e-07
31730	0202P0021H22			-2.43466	-5.3968	5.20664e-06
18374	0203P0056H15			-2.26411	-5.36679	5.69691e-06
17844	0203P0047D05			-2.96627	-5.33659	6.23698e-06
41259	0201P0011C10	DENN/MADD domain containing 4A	DENND4A	-2.93493	-5.11593	1.20796e-05
18315	0202P0034J20	unknown 0202P0034J20		-2.11588	-5.041	1.51133e-05
14229	0103P0006H11	unknown 0103P0006H11		3.80281	4.89899	2.30913e-05
20347	0203P0008F03	copine III	CPNE3	-2.69106	-4.83125	2.82541e-05
39630	0203P0059O11	RIKEN cDNA 1110033M05 gene	1110033M05Rik	-2.26031	-4.55867	6.33903e-05
39844	0205P0024C22	unknown 0205P0024C22		2.55003	4.537	6.75735e-05
7054	0202P0008H10	GLIS family zinc finger 2	GLIS2	-2.11321	-4.49962	7.54433e-05
37833	0202P0020B11			-2.88376	-4.48093	7.97101e-05
37573	0057P0002F10			-2.52638	-4.4738	8.1402e-05
1542	0202P0005A16	unknown 0202P0005A16		2.19321	4.43278	9.18315e-05

## Sheet: RA 21D
ProbeUID	ProbeName	name	symbol	RA_21LD vs RA_SD log fold change	RA_21LD vs RA_SD t-stat	RA_21LD vs RA_SD p-value
10747	0203P0022E22			-2.62303	-5.11518	1.21067e-05
29849	0205P0003L05	unknown 0205P0003L05		2.12761	5.03659	1.5314e-05
20492	0202P0037N19	nucleic acid binding protein RY-1		2.43925	4.9541	1.95915e-05
20122	0105P0029G01			-2.37474	-4.8256	2.87327e-05
40545	0206P0028L13	unknown 0065P0015E11		2.5792	4.62275	5.24549e-05
10069	0202P0005N13			-2.243	-4.58314	5.89715e-05
42317	0203P0022M16	unknown 0203P0022M16		2.60866	4.5074	7.3734e-05
33396	0104P0037H06	acyl-CoA synthetase long-chain family member 6	ACSL6	-2.42259	-4.50329	7.46323e-05
22988	0203P0005D07			-2.52905	-4.46188	8.43062e-05
18953	0203P0070N10			-2.0363	-4.42782	9.31795e-05

## Sheet: RA LDW
ProbeUID	ProbeName	name	symbol	RA_21LDW vs RA_SD log fold change	RA_21LDW vs RA_SD t-stat	RA_21LDW vs RA_SD p-value
17652	0202P0015O01	collagen, type VI, alpha 2	COL6A2	2.85905	5.5879	2.93481e-06
41713	0203P0020A22	unknown 0203P0020A22		2.86353	5.46505	4.24274e-06
21346	0202P0038O21	unknown 0202P0038O21		2.22772	4.99427	1.7378e-05
34334	0063P0017D06	unknown 0058P0010B10, transcript variant 1		2.13244	4.84284	2.72956e-05
23452	0202P0042K15	unknown 0202P0042K15		-2.15641	-4.83424	2.80037e-05
21367	0202P0010D04			-2.036	-4.83047	2.83194e-05
39591	0203P0016E13	adhesion molecule with Ig-like domain 2	AMIGO2	2.12521	4.64192	4.95614e-05
28634	0203P0020F18			2.09851	4.63602	5.04351e-05
35574	0203P0052N11	unknown 0203P0052N11		-2.66481	-4.5155	7.19953e-05
29378	0203P0035C14	unknown 0203P0035C14		-3.03063	-4.44746	8.79545e-05

## Sheet: X 3D
ProbeUID	ProbeName	name	symbol	X_3LD vs X_SD log fold change	X_3LD vs X_SD t-stat	X_3LD vs X_SD p-value
19322	0202P0031N08	unknown 0202P0031N08		2.38549	6.59484	1.45349e-07
39625	0203P0051K03			2.43581	6.54142	1.70249e-07
23809	0203P0052H08	unknown 0203P0052H08		-5.24801	-5.93616	1.03333e-06
10048	0202P0017B09	0202P0017B09		-2.08878	-5.92481	1.06905e-06
30263	0203P0047F24			-2.10697	-5.81702	1.47638e-06
23647	0205P0008L09	chromosome 20 open reading frame 20	C20orf20	9.0472	5.80394	1.53544e-06
23477	0203P0049F06	unknown 0203P0049F06		7.63743	5.75505	1.77776e-06
23649	0105P0018G12			10.5424	5.73693	1.87702e-06
21427	0061P0031H01	unknown 0061P0031H01		2.19584	5.63835	2.52268e-06
25408	0202P0040H13	unknown 0202P0040H13		2.83062	5.63721	2.5313e-06
42397	0203P0001F04	unknown 0203P0001F04		2.33371	5.47845	4.07557e-06
23810	0063P0031D04			-5.3662	-5.30387	6.8798e-06
23811	0203P0064E16			7.74681	5.24918	8.10509e-06
23648	0202P0031H17	unknown 0202P0031H17		8.31105	5.22183	8.79724e-06
23479	0202P0010D10	unknown 0202P0010D10		5.49854	5.05651	1.44287e-05
36702	0104P0007C06	keratin 19	KRT19	2.63	5.01919	1.61314e-05
14983	0206P0023D17	unknown 0206P0023D17		-2.10277	-4.93568	2.06983e-05
15695	0206P0017B12			2.43681	4.90172	2.29042e-05
24512	0203P0040L11	unknown 0203P0040L11		2.0035	4.82572	2.87222e-05
41381	0205P0013F19	unknown 0205P0013F19		-2.81228	-4.76148	3.47674e-05
22619	0203P0041J06	unknown 0203P0041J06		2.96645	4.7183	3.9523e-05

## Sheet: X 7D
ProbeUID	ProbeName	name	symbol	X_7LD vs X_SD log fold change	X_7LD vs X_SD t-stat	X_7LD vs X_SD p-value
20128	0058P0010G05	transformer-2 alpha, transcript variant 2	G430041M01Rik	2.12228	6.00127	8.5041e-07
22610	0205P0003K16	unknown 0205P0003K16		2.6288	5.81134	1.50174e-06
20157	0105P0026H08	unknown 0105P0026H08		3.21747	5.79266	1.58824e-06
24122	0203P0070D05			2.1281	5.77574	1.67082e-06
23645	0206P0011A20	unknown 0206P0011A20		2.04134	5.66882	2.30235e-06
22261	0205P0015N12	unknown 0205P0015N12		2.65835	5.44795	4.46605e-06
33157	0063P0001C01	neurogenic differentiation 1, complete cds	Neurod1	-2.25661	-5.2448	8.21218e-06
23477	0203P0049F06	unknown 0203P0049F06		7.7731	5.16739	1.03552e-05
10048	0202P0017B09	0202P0017B09		-2.05567	-5.1441	1.1103e-05
22458	0205P0018D15	unknown 0205P0018D15		2.79574	5.12989	1.15853e-05
26558	0202P0032G09	unknown 0202P0032G09		2.56434	5.08804	1.31308e-05
22637	0203P0064M22	unknown 0203P0064M22		2.23099	5.04361	1.4996e-05
39625	0203P0051K03			2.11238	5.00466	1.68469e-05
25240	0205P0004K01	unknown 0205P0004K01		2.14548	4.94975	1.98474e-05
23649	0105P0018G12			10.2296	4.91107	2.22748e-05
26678	0061P0028C03			2.07141	4.9096	2.23726e-05
23647	0205P0008L09	chromosome 20 open reading frame 20	C20orf20	8.52888	4.82699	2.86145e-05
14983	0206P0023D17	unknown 0206P0023D17		-2.31186	-4.78731	3.21982e-05
20555	0202P0027F09	unknown 0202P0027F09		2.16984	4.78137	3.27716e-05
23809	0203P0052H08	unknown 0203P0052H08		-4.74804	-4.73806	3.72709e-05
1325	0202P0024P09			-2.35021	-4.71448	3.99729e-05
23648	0202P0031H17	unknown 0202P0031H17		8.38141	4.64579	4.8998e-05
23811	0203P0064E16			7.64937	4.57267	6.08229e-05
23479	0202P0010D10	unknown 0202P0010D10		5.52883	4.48551	7.86437e-05
31270	0105P0003H03	unknown 0105P0003H03		-2.20317	-4.45648	8.56545e-05

[truncated: 2 more sheets: X 21D, X LDW]
