# Supplementary material for: Network analysis of microRNA and mRNA seasonal dynamics in a highly plastic sensorimotor neural circuit
Source: BMC Genomics. 2015 Nov 6;16:905. doi: 10.1186/s12864-015-2175-z (PMC4636775; doi:10.1186/s12864-015-2175-z)
Supplement: Additional file 5: Table S3. — Significantly differentially expressed miRNAs >2 fold. (XLS 33 kb) [file 12864_2015_2175_MOESM5_ESM.xls]

## Sheet: Sheet1
Table S3. Significantly differentially expressed miRNAs >2 fold
miRNA	Fold Change	unadjusted p-value
HVC LD+T 3D
miR-132 (1)*	5.9	0.0002
HVC LD+T 7D
miR-132 (6)	7.13 ± 0.14	<0.0001
HVC LD+T 21D
miR-132 (13)	8.03 ± 0.40	<0.0001
miR-1356 (1)	6.36	<0.0001
HVC LDW 1D
miR-4516 (1)	-5.28	<0.0001
miR-132 (13)	8.33 ± 0.32	0.0001
RA
No significant hits
Area X
No significant hits
*Number of probes with expression meeting selection criteria in parentheses.
MicroRNAs were selected based on >2-fold change in expression and FDR=0.05.
Fold changes are mean±S.E.M. across all probes satisfying selection
criteria, whereas p-value is that of the least significant result satisfying selection
criteria.
